# Supplementary material for: Protein Adequacy Is Primarily a Matter of Protein Quantity, Not Quality: Modeling an Increase in Plant:Animal Protein Ratio in French Adults
Source: Nutrients. 2017 Dec 8;9(12):1333. doi: 10.3390/nu9121333 (PMC5748783; doi:10.3390/nu9121333)
Supplement: Supplementary file 1 [file nutrients-09-01333-s001.zip]

Archive with 1 entries (1 files):
- OSM.docx
